# Supplementary material for: Conservation of genetic uniqueness in remaining populations of red squirrels (Sciurus vulgaris L.) in the South of England
Source: Ecol Evol. 2019 May 24;9(11):6547–58. doi: 10.1002/ece3.5233 (PMC6580283; doi:10.1002/ece3.5233)
Supplement: Supplementary file 1 [file ECE3-9-6547-s001.xlsx]

## Sheet: Sheet1
Pairwise Fst
		Finland	Sweden	Funen	Jutland	Zealand	Netherland	Belgium	Poland	Russia	NIRL	EIRL	WIRL	SWIRL	Torpins	Argyll	Northern England	North East England	North West England	Arran	Wales	South East England	Dorset	Brownsea	Furzey	IoW	Jersey	Sceaux	Ile de France	Basse Normadie	Haute Normandie	Bretagne	France Comte	Lorraine	Bourgogne	Massif Central	Aquitaine	PACA	Rhone-Alpes	Savoie	Baviere	Austria	Czech Republic	Slovenia	Italy	Barcelone	Albacete	Carrascoy el Valle	Sierra de Cazorla
	Finland	0
	Sweden	0.72518	0
	Funen	0.8782	0.95056	0
	Jutland	0.21085	0.65349	0.7566	0
	Zealand	0.33979	0.80119	0.88589	0.46352	0
	Netherland	0.23111	0.71367	0.84964	0.27966	0.45295	0
	Belgium	0.87652	0.93638	0.98368	0.62771	0.88356	0.53539	0
	Poland	0.00943	0.6819	0.8935	0.26333	0.39139	0.14733	0.79348	0
	Russia	0.00971	0.73669	0.93675	0.3362	0.43085	-0.01234	0.81731	-0.0936	0
	NIRL	0.04545	0.73773	0.91941	0.29275	0.37903	0.30485	0.92063	0.04859	-0.05263	0
	EIRL	0.18248	0.37789	0.65194	0.32161	0.40609	0.26818	0.48598	0.13642	0.16489	0.03383	0
	WIRL	0.73747	0.72444	0.88894	0.72383	0.80325	0.78512	0.90024	0.75829	0.80708	0.69816	0.38464	0
	SWIRL	0.48991	0.55067	0.80136	0.55589	0.61955	0.58889	0.78141	0.49476	0.56913	0.3726	0.2116	0.17182	0
	Torpins	0.4595	0.83369	0.93819	0.43009	0.63109	0.41744	0.89804	0.50108	0.52955	0.49117	0.40598	0.84534	0.67261	0
	Argyll	0.2156	0.74115	0.8129	0.3964	0.3699	0.38546	0.85617	0.31345	0.36652	0.16625	0.2891	0.73636	0.51202	0.54299	0
	Northern England	0.17603	0.35386	0.63886	0.25566	0.41343	0.27534	0.53232	0.18377	0.27684	0.13053	0.18776	0.554	0.39017	0.26805	0.28259	0
	North East England	0.4608	0.04696	0.71586	0.49927	0.6069	0.53954	0.67789	0.42855	0.51596	0.43966	0.30202	0.51166	0.41202	0.59679	0.51345	0.20231	0
	North West England	0.15866	0.45888	0.39818	0.31351	0.31366	0.34982	0.53695	0.25683	0.35515	0.09741	0.24818	0.43739	0.34176	0.39063	0.01536	0.19039	0.35049	0
	Arran	0.20051	0.71905	0.79581	0.40185	0.54897	0.32768	0.59275	0.20789	0.32384	0.44461	0.29962	0.75352	0.57295	0.56269	0.48168	0.35751	0.54655	0.38835	0
	Wales	0.4133	0.77492	0.87002	0.48718	0.50396	0.49965	0.8713	0.48578	0.52799	0.39297	0.38674	0.769	0.581	0.64272	0.3578	0.38145	0.56675	0.21967	0.58757	0
	South East England	0.50204	0.80841	0.90655	0.43081	0.60192	0.45649	0.86266	0.54575	0.55271	0.50336	0.43341	0.83235	0.66841	0.55333	0.48984	0.33585	0.58362	0.33608	0.62745	0.5745	0
	Dorset	0.82577	-0.04174	0.98616	0.67983	0.85672	0.74701	1	0.77685	0.81323	0.85047	0.39343	0.77645	0.58675	0.89855	0.80389	0.37225	0.05848	0.48578	0.76607	0.82764	0.85601	0
	Brownsea	0.53171	0.71366	0.80821	0.52469	0.59947	0.58236	0.80778	0.53448	0.6106	0.28577	0.40466	0.70384	0.5649	0.66603	0.46818	0.40968	0.52981	0.31463	0.61288	0.56269	0.63811	0.74588	0
	Furzey	0.63421	0.82122	0.95077	0.58283	0.69506	0.60303	0.93515	0.64118	0.6356	0.47805	0.43561	0.83038	0.66708	0.69061	0.56623	0.34058	0.54976	0.35314	0.70394	0.65957	0.59791	0.88889	0.51985	0
	IoW	0.42293	0.69372	0.73703	0.38378	0.5278	0.36346	0.69796	0.3558	0.42272	0.3698	0.34743	0.74469	0.58252	0.55263	0.25711	0.33769	0.53191	0.24722	0.54191	0.49905	0.34392	0.72058	0.548	0.57283	0
	Jersey	0.66719	0.74693	0.81058	0.53888	0.72526	0.61229	0.75098	0.60914	0.67819	0.51563	0.47628	0.76774	0.65965	0.7315	0.65602	0.48381	0.57929	0.45632	0.66483	0.70079	0.70602	0.77374	0.30346	0.69669	0.58491	0
	Sceaux	0.2211	0.61289	0.59483	0.3202	0.43333	0.26022	0.42889	0.25228	0.32804	0.32138	0.36996	0.66504	0.54489	0.34986	0.36675	0.33269	0.53254	0.35506	0.37829	0.44478	0.39458	0.63137	0.52021	0.54167	0.37979	0.52818	0
	Ile de France	0.19743	0.71428	0.79724	0.29108	0.39291	0.28076	0.73397	0.3239	0.35679	0.26516	0.33689	0.7551	0.56688	0.35138	0.26587	0.26922	0.52518	0.22265	0.46774	0.39614	0.34762	0.7493	0.53703	0.56637	0.36149	0.63094	0.23939	0
	Basse Normadie	0.26719	0.76888	0.90084	0.23849	0.38365	0.25951	0.86235	0.32746	0.29869	0.26461	0.30088	0.80471	0.58494	0.46394	0.30348	0.21735	0.51433	0.1981	0.51787	0.37473	0.3184	0.84158	0.56444	0.59431	0.2956	0.6325	0.25548	0.1172	0
	Haute Normandie	0.4694	0.79751	0.88529	0.38658	0.56164	0.39656	0.85303	0.53042	0.51405	0.47837	0.4086	0.81739	0.64553	0.47342	0.43679	0.32833	0.56749	0.28503	0.61941	0.53391	0.35364	0.84731	0.62192	0.64617	0.39014	0.67859	0.31215	0.15875	0.16879	0
	Bretagne	0.27327	0.7577	0.83439	0.28226	0.40998	0.33147	0.84354	0.3618	0.43548	0.27425	0.29364	0.77114	0.55217	0.55428	0.22772	0.23314	0.49423	0.129	0.51225	0.37926	0.43589	0.82796	0.52365	0.64066	0.29315	0.60946	0.26123	0.15954	0.09695	0.30659	0
	France Comte	0.02227	0.61943	0.59597	0.32996	0.29572	0.18565	0.54293	0.1319	0.14401	0.18711	0.30866	0.66793	0.50427	0.31589	0.23264	0.30935	0.52957	0.29388	0.17256	0.37022	0.43294	0.62999	0.47531	0.51161	0.43398	0.62204	0.3561	0.24666	0.29707	0.40115	0.29152	0
	Lorraine	-0.04494	0.70173	0.79606	0.29498	0.32297	0.27641	0.80751	0.07907	0.21879	0.13413	0.24435	0.70517	0.48158	0.45063	0.15596	0.23207	0.47029	0.12157	0.2976	0.35481	0.49769	0.76638	0.47036	0.60172	0.41428	0.64687	0.29312	0.16701	0.28845	0.4314	0.22607	0.03214	0
	Bourgogne	0.11768	0.67067	0.82145	0.27113	0.42581	0.17023	0.55796	0.01921	0.15396	0.21778	0.23692	0.75095	0.52164	0.42541	0.35431	0.24617	0.49976	0.31573	0.26375	0.4741	0.48074	0.70769	0.53827	0.59375	0.38729	0.57515	0.11089	0.31289	0.29194	0.46071	0.30918	0.24324	0.229	0
	Massif Central	0.05063	0.75504	0.86166	0.37072	0.37632	0.28302	0.81482	0.20401	0.2509	0.23546	0.33678	0.7686	0.57509	0.4747	0.2702	0.32798	0.56603	0.26394	0.38373	0.39427	0.51162	0.79887	0.55252	0.6224	0.48105	0.70511	0.35169	0.18328	0.34035	0.49824	0.34162	0.0771	0.02025	0.29137	0
	Aquitaine	0.04441	0.69449	0.71278	0.28943	0.28685	0.21235	0.72643	0.09437	0.23152	0.14357	0.25367	0.71913	0.5003	0.40373	0.19948	0.24756	0.49896	0.19499	0.27317	0.37778	0.47165	0.73846	0.46241	0.58079	0.37441	0.60097	0.26788	0.1296	0.26621	0.4067	0.23254	0.05944	0.001	0.18182	0.02559	0
	PACA	-0.07219	0.59375	0.63864	0.20642	0.23426	0.15771	0.60816	0.04814	0.12222	0.04248	0.20524	0.65592	0.44715	0.31463	0.11248	0.17087	0.4386	0.12869	0.20216	0.28297	0.35059	0.62121	0.41962	0.47177	0.30747	0.56334	0.24871	0.10114	0.13029	0.29587	0.09439	0.06209	-0.03349	0.16378	0.05801	-0.00382	0
	Rhone-Alpes	-0.052	0.63405	0.68564	0.24526	0.21746	0.16871	0.63705	0.02633	0.12104	0.09551	0.23588	0.68069	0.47066	0.33748	0.11489	0.2387	0.48663	0.17462	0.22636	0.33054	0.37986	0.6581	0.4562	0.52983	0.29429	0.60142	0.27467	0.14764	0.20941	0.3673	0.18154	0.02904	-0.04559	0.15481	0.01789	-0.03656	-0.00889	0
	Savoie	0.17797	0.71047	0.78282	0.36814	0.26338	0.29193	0.72225	0.24091	0.31434	0.28472	0.37581	0.74408	0.57327	0.35043	0.29686	0.34337	0.56767	0.29674	0.42807	0.41749	0.45719	0.73352	0.54529	0.59329	0.4711	0.67233	0.32692	0.11531	0.26709	0.33157	0.30604	0.16089	0.10262	0.33324	0.09607	0.0738	0.1236	0.10235	0
	Baviere	0.02658	0.58478	0.70322	0.26738	0.36127	0.23761	0.68138	0.05567	0.12495	0.17965	0.23415	0.69007	0.47128	0.4356	0.21931	0.21595	0.41542	0.21009	0.18425	0.43013	0.46738	0.62146	0.50093	0.5373	0.34003	0.5995	0.33328	0.29846	0.27477	0.4357	0.27377	0.11364	0.10829	0.21348	0.26088	0.16017	0.07054	0.07848	0.29049	0
	Austria	0.07075	0.57302	0.52576	0.27635	0.33074	0.24744	0.598	0.05077	0.17277	0.10126	0.18702	0.64033	0.42261	0.41629	0.18506	0.22361	0.43075	0.18048	0.20463	0.36727	0.42237	0.60298	0.42767	0.50816	0.24965	0.52879	0.303	0.26725	0.25069	0.38281	0.1608	0.16577	0.11782	0.17877	0.26403	0.11789	0.07076	0.08704	0.30378	0.05421	0
	Czech Republic	-0.06016	0.6278	0.67206	0.25653	0.35397	0.23077	0.7604	0.0238	0.0677	0.0276	0.13067	0.68722	0.42677	0.46729	0.18322	0.1782	0.40173	0.14396	0.16226	0.39092	0.47281	0.69718	0.43682	0.5285	0.29814	0.55278	0.29721	0.25691	0.24489	0.42586	0.21379	0.10958	0.08951	0.17416	0.24345	0.07839	0.0065	0.05973	0.29136	-0.01544	-0.05547	0
	Slovenia	-0.11518	0.72941	0.90035	0.34688	0.32465	0.27158	0.83883	-0.05239	-0.19048	-0.10526	0.22888	0.78437	0.54421	0.5166	0.20985	0.29146	0.52879	0.26162	0.17762	0.41079	0.56208	0.80579	0.57951	0.62995	0.44151	0.69309	0.32724	0.32221	0.30746	0.55092	0.41163	0.13877	0.11243	0.16171	0.20643	0.15373	0.05692	0.02328	0.30684	0.02878	0.12553	-0.01945	0
	Italy	-0.05836	0.37952	0.27955	0.1551	0.18569	0.10021	0.27224	-0.01896	0.02357	0.06159	0.15852	0.3996	0.30257	0.22922	0.12511	0.16604	0.33629	0.17176	0.08711	0.21775	0.24512	0.39834	0.31359	0.35561	0.19849	0.36903	0.21863	0.15163	0.13184	0.22332	0.10766	0.07613	0.00899	0.09789	0.10696	0.05115	0.02225	0.01505	0.1618	0.03804	0.04165	-0.00547	-0.03194	0
	Barcelone	0.5682	0.80771	0.90801	0.52262	0.68318	0.4579	0.79167	0.58003	0.59488	0.61839	0.48911	0.83537	0.70877	0.63827	0.63712	0.4468	0.62956	0.48931	0.61634	0.6828	0.65497	0.83937	0.69331	0.72305	0.62556	0.7207	0.43909	0.45008	0.56302	0.64452	0.61543	0.47908	0.56608	0.50263	0.46229	0.45421	0.43279	0.47027	0.47015	0.56503	0.56896	0.58397	0.60435	0.33264	0
	Albacete	0.4658	0.89126	0.97246	0.57706	0.64709	0.50503	0.97882	0.57658	0.54373	0.62553	0.49926	0.87018	0.7167	0.75496	0.60956	0.50399	0.67696	0.4774	0.62948	0.69105	0.75026	0.9724	0.71776	0.83005	0.67434	0.80592	0.51651	0.48336	0.67402	0.74499	0.6954	0.22409	0.43434	0.52798	0.26404	0.37489	0.34624	0.28013	0.36534	0.4748	0.50258	0.52436	0.50769	0.2716	0.63842	0
	Carrascoy el Valle	0.65854	0.91802	0.9804	0.59125	0.74359	0.59809	1	0.72521	0.76068	0.80212	0.52204	0.87681	0.73548	0.81793	0.68519	0.50853	0.68145	0.46124	0.67629	0.74217	0.78713	1	0.73783	0.8811	0.68275	0.80653	0.50643	0.50092	0.75238	0.77544	0.74053	0.34184	0.54185	0.59955	0.35326	0.42754	0.39228	0.37122	0.39795	0.57744	0.5487	0.64177	0.71473	0.29012	0.65165	0.8239	0
	Sierra de Cazorla	0.49901	0.83758	0.87669	0.57469	0.65616	0.54399	0.84262	0.63969	0.66219	0.65544	0.56368	0.83261	0.72488	0.684	0.60346	0.52276	0.6734	0.46003	0.65627	0.66365	0.68926	0.86468	0.71289	0.77641	0.64987	0.77192	0.50804	0.4423	0.61078	0.66771	0.60639	0.35899	0.47271	0.59396	0.32487	0.41602	0.40854	0.39186	0.40648	0.55907	0.56126	0.58832	0.65675	0.30941	0.5821	0.05742	0.30969	0
	Murcia	0.60265	0.88988	0.94174	0.61617	0.72435	0.59634	0.92792	0.71111	0.73552	0.75064	0.57082	0.86598	0.74961	0.76741	0.67758	0.54445	0.69415	0.48493	0.68861	0.72963	0.76699	0.93341	0.74574	0.84433	0.69618	0.80575	0.53165	0.52613	0.71937	0.75452	0.71073	0.33312	0.53241	0.63476	0.35123	0.46472	0.44153	0.40762	0.43428	0.59513	0.59079	0.65761	0.7187	0.31219	0.64845	0.13184	0.39655	0.02693
	Sierra de Espuña	0.87613	0.95877	0.97814	0.74204	0.89291	0.80539	0.98786	0.90861	0.92962	0.9367	0.70064	0.91594	0.84566	0.91803	0.86615	0.65125	0.75784	0.53601	0.84506	0.88082	0.89373	0.9908	0.85016	0.94834	0.79421	0.85621	0.60151	0.71345	0.89442	0.88164	0.87249	0.58019	0.79703	0.82181	0.66943	0.70653	0.65668	0.65847	0.64147	0.80312	0.76048	0.86348	0.91576	0.38045	0.79461	0.89244	-0.07417	0.45985
	Portugal	0.54455	0.8801	0.94555	0.56835	0.74903	0.63856	0.93856	0.7131	0.75623	0.78716	0.51799	0.83748	0.72168	0.79004	0.69821	0.49386	0.64041	0.43069	0.65205	0.74719	0.77653	0.93473	0.75475	0.86095	0.6916	0.80493	0.52014	0.50205	0.73745	0.76202	0.72267	0.38676	0.49095	0.66331	0.30694	0.4696	0.38806	0.40173	0.42416	0.57433	0.57372	0.6547	0.71671	0.25029	0.65195	0.73309	0.74981	0.54531
	Greece	-0.06667	0.84314	0.97802	0.45164	0.60784	0.43492	1	-0.05556	-0.33333	0	0.20068	0.80593	0.56846	0.74545	0.4963	0.31433	0.53027	0.31728	0.14286	0.64444	0.72527	1	0.64331	0.8	0.59901	0.769	0.44365	0.50634	0.63889	0.74064	0.67385	0.00155	0.15862	0.28302	0.22286	0.24444	0.06452	0.0283	0.37548	0.04082	0.10185	0.06897	-0.73333	-0.1647	0.74026	0.85714	1	0.73911
	Hungary	-0.06667	0.79487	0.96364	0.16898	0.45946	0.1401	1	-0.35714	-0.71429	-0.6	-0.04911	0.80284	0.4573	0.64103	0.24444	0.02519	0.38731	0.04833	0.35714	0.48148	0.54545	1	0.49091	0.70213	0.18246	0.55827	0.12419	0.21188	0.24638	0.49596	0.26897	0.07215	0.0963	-0.08571	0.24444	0.02857	-0.11538	-0.09574	0.25571	-0.09302	-0.26797	-0.28571	-0.73333	-0.24694	0.65517	0.85714	1	0.70278
	Albania	-0.23077	0.87302	0.96364	0.41162	0.45946	0.31801	1	0.05	-0.33333	-0.14286	0.28571	0.85139	0.63451	0.64103	0.33333	0.29644	0.60783	0.26476	0.14286	0.55556	0.66667	1	0.63158	0.77778	0.57255	0.769	0.35967	0.34894	0.50476	0.66184	0.56735	-0.25832	0.0963	0.2549	0.02857	0.02857	-0.16	-0.09574	0.18905	0	0.12613	-0.08	-1	-0.17729	0.65517	0.8	1	0.63877
FST - p values
Number of permutations 1023
		Finland	Sweden	Funen	Jutland	Zealand	Netherland	Belgium	Poland	Russia	NIRL	EIRL	WIRL	SWIRL	Torpins	Argyll	Northern England	North East England	North West England	Arran	Wales	South East England	Dorset	Brownsea	Furzey	IoW	Jersey	Sceaux	Ile de France	Basse Normadie	Haute Normandie	Bretagne	France Comte	Lorraine	Bourgogne	Massif Central	Aquitaine	PACA	Rhone-Alpes	Savoie	Baviere	Austria	Czech Republic	Slovenia	Italy	Barcelone	Albacete	Carrascoy el Valle	Sierra de Cazorla
	Finland	*
	Sweden	0.00000+-0.0000	*
	Funen	0.00000+-0.0000	0.00000+-0.0000	*
	Jutland	0.08984+-0.0095	0.00000+-0.0000	0.00000+-0.0000	*
	Zealand	0.03125+-0.0060	0.00000+-0.0000	0.00000+-0.0000	0.00000+-0.0000	*
	Netherland	0.03906+-0.0060	0.00000+-0.0000	0.00000+-0.0000	0.00000+-0.0000	0.00000+-0.0000	*
	Belgium	0.00098+-0.0010	0.00000+-0.0000	0.00000+-0.0000	0.00000+-0.0000	0.00000+-0.0000	0.00098+-0.0010	*
	Poland	0.49609+-0.0165	0.00293+-0.0016	0.00000+-0.0000	0.04980+-0.0067	0.03809+-0.0069	0.14551+-0.0094	0.00195+-0.0020	*
	Russia	0.58008+-0.0110	0.02832+-0.0049	0.00586+-0.0026	0.06738+-0.0048	0.11133+-0.0096	0.55371+-0.0161	0.00781+-0.0028	0.63086+-0.0120	*
	NIRL	0.42480+-0.0170	0.00977+-0.0029	0.00000+-0.0000	0.00684+-0.0023	0.08594+-0.0078	0.03125+-0.0064	0.00879+-0.0032	0.32617+-0.0161	0.99902+-0.0002	*
	EIRL	0.04785+-0.0079	0.00000+-0.0000	0.00000+-0.0000	0.00000+-0.0000	0.00000+-0.0000	0.00000+-0.0000	0.00000+-0.0000	0.12891+-0.0089	0.14062+-0.0112	0.36914+-0.0147	*
	WIRL	0.00000+-0.0000	0.00000+-0.0000	0.00000+-0.0000	0.00000+-0.0000	0.00000+-0.0000	0.00000+-0.0000	0.00000+-0.0000	0.00098+-0.0010	0.00098+-0.0010	0.00293+-0.0016	0.00000+-0.0000	*
	SWIRL	0.00000+-0.0000	0.00000+-0.0000	0.00000+-0.0000	0.00000+-0.0000	0.00000+-0.0000	0.00000+-0.0000	0.00000+-0.0000	0.00098+-0.0010	0.00000+-0.0000	0.01855+-0.0039	0.00000+-0.0000	0.00000+-0.0000	*
	Torpins	0.02441+-0.0043	0.00000+-0.0000	0.00000+-0.0000	0.00000+-0.0000	0.00000+-0.0000	0.00000+-0.0000	0.00000+-0.0000	0.01758+-0.0034	0.06445+-0.0068	0.03809+-0.0061	0.00000+-0.0000	0.00000+-0.0000	0.00000+-0.0000	*
	Argyll	0.07422+-0.0075	0.00000+-0.0000	0.00000+-0.0000	0.00000+-0.0000	0.00195+-0.0014	0.00000+-0.0000	0.00000+-0.0000	0.01562+-0.0039	0.04785+-0.0070	0.13965+-0.0131	0.00000+-0.0000	0.00000+-0.0000	0.00000+-0.0000	0.00195+-0.0014	*
	Northern England	0.06445+-0.0090	0.00098+-0.0010	0.00000+-0.0000	0.00000+-0.0000	0.00000+-0.0000	0.00098+-0.0010	0.00000+-0.0000	0.07031+-0.0074	0.04297+-0.0069	0.15723+-0.0106	0.00000+-0.0000	0.00000+-0.0000	0.00000+-0.0000	0.00195+-0.0014	0.00098+-0.0010	*
	North East England	0.00586+-0.0022	0.11328+-0.0103	0.00000+-0.0000	0.00000+-0.0000	0.00000+-0.0000	0.00000+-0.0000	0.00000+-0.0000	0.00977+-0.0026	0.00586+-0.0022	0.04688+-0.0054	0.00000+-0.0000	0.00000+-0.0000	0.00000+-0.0000	0.00000+-0.0000	0.00000+-0.0000	0.00000+-0.0000	*
	North West England	0.05273+-0.0070	0.00000+-0.0000	0.00000+-0.0000	0.00000+-0.0000	0.00098+-0.0010	0.00000+-0.0000	0.00000+-0.0000	0.01465+-0.0037	0.03223+-0.0058	0.17969+-0.0121	0.00000+-0.0000	0.00000+-0.0000	0.00000+-0.0000	0.00000+-0.0000	0.29980+-0.0154	0.00000+-0.0000	0.00000+-0.0000	*
	Arran	0.18164+-0.0109	0.00000+-0.0000	0.00000+-0.0000	0.00000+-0.0000	0.00000+-0.0000	0.00781+-0.0024	0.00000+-0.0000	0.13770+-0.0123	0.06543+-0.0069	0.01660+-0.0048	0.00000+-0.0000	0.00000+-0.0000	0.00000+-0.0000	0.00000+-0.0000	0.00000+-0.0000	0.00000+-0.0000	0.00000+-0.0000	0.00000+-0.0000	*
	Wales	0.01562+-0.0037	0.00000+-0.0000	0.00000+-0.0000	0.00000+-0.0000	0.00000+-0.0000	0.00000+-0.0000	0.00000+-0.0000	0.02344+-0.0048	0.06543+-0.0081	0.08496+-0.0081	0.00000+-0.0000	0.00000+-0.0000	0.00000+-0.0000	0.00000+-0.0000	0.00391+-0.0019	0.00000+-0.0000	0.00000+-0.0000	0.00000+-0.0000	0.00000+-0.0000	*
	South East England	0.01172+-0.0030	0.00000+-0.0000	0.00000+-0.0000	0.00000+-0.0000	0.00000+-0.0000	0.00000+-0.0000	0.00000+-0.0000	0.00000+-0.0000	0.03125+-0.0046	0.03906+-0.0057	0.00000+-0.0000	0.00000+-0.0000	0.00000+-0.0000	0.00195+-0.0014	0.00098+-0.0010	0.00000+-0.0000	0.00000+-0.0000	0.00000+-0.0000	0.00000+-0.0000	0.00000+-0.0000	*
	Dorset	0.00684+-0.0023	0.99902+-0.0002	0.00000+-0.0000	0.00000+-0.0000	0.00000+-0.0000	0.00000+-0.0000	0.00000+-0.0000	0.00098+-0.0010	0.02246+-0.0049	0.02051+-0.0041	0.00000+-0.0000	0.00000+-0.0000	0.00000+-0.0000	0.00098+-0.0010	0.00000+-0.0000	0.00000+-0.0000	0.18555+-0.0117	0.00000+-0.0000	0.00000+-0.0000	0.00000+-0.0000	0.00000+-0.0000	*
	Brownsea	0.00586+-0.0022	0.00000+-0.0000	0.00000+-0.0000	0.00000+-0.0000	0.00000+-0.0000	0.00000+-0.0000	0.00000+-0.0000	0.00586+-0.0022	0.00293+-0.0016	0.05176+-0.0069	0.00000+-0.0000	0.00000+-0.0000	0.00000+-0.0000	0.00000+-0.0000	0.00098+-0.0010	0.00000+-0.0000	0.00000+-0.0000	0.00000+-0.0000	0.00000+-0.0000	0.00000+-0.0000	0.00000+-0.0000	0.00000+-0.0000	*
	Furzey	0.00488+-0.0020	0.00000+-0.0000	0.00000+-0.0000	0.00000+-0.0000	0.00000+-0.0000	0.00000+-0.0000	0.00000+-0.0000	0.00781+-0.0024	0.02344+-0.0056	0.03613+-0.0047	0.00000+-0.0000	0.00000+-0.0000	0.00000+-0.0000	0.00000+-0.0000	0.00098+-0.0010	0.00000+-0.0000	0.00000+-0.0000	0.00000+-0.0000	0.00000+-0.0000	0.00195+-0.0014	0.00000+-0.0000	0.00000+-0.0000	0.00391+-0.0023	*
	IoW	0.00098+-0.0010	0.00000+-0.0000	0.00000+-0.0000	0.00000+-0.0000	0.00000+-0.0000	0.00000+-0.0000	0.00000+-0.0000	0.02148+-0.0038	0.00781+-0.0028	0.00293+-0.0016	0.00000+-0.0000	0.00000+-0.0000	0.00000+-0.0000	0.00000+-0.0000	0.00684+-0.0027	0.00000+-0.0000	0.00000+-0.0000	0.00000+-0.0000	0.00000+-0.0000	0.00000+-0.0000	0.00000+-0.0000	0.00000+-0.0000	0.00000+-0.0000	0.00000+-0.0000	*
	Jersey	0.00391+-0.0019	0.00000+-0.0000	0.00000+-0.0000	0.00000+-0.0000	0.00000+-0.0000	0.00000+-0.0000	0.00000+-0.0000	0.00488+-0.0020	0.00293+-0.0016	0.03809+-0.0058	0.00000+-0.0000	0.00000+-0.0000	0.00000+-0.0000	0.00000+-0.0000	0.00000+-0.0000	0.00000+-0.0000	0.00000+-0.0000	0.00000+-0.0000	0.00000+-0.0000	0.00000+-0.0000	0.00000+-0.0000	0.00000+-0.0000	0.00000+-0.0000	0.00000+-0.0000	0.00000+-0.0000	*
	Sceaux	0.05176+-0.0055	0.00000+-0.0000	0.00000+-0.0000	0.00000+-0.0000	0.00000+-0.0000	0.00195+-0.0014	0.00000+-0.0000	0.01465+-0.0031	0.01953+-0.0039	0.01855+-0.0046	0.00000+-0.0000	0.00000+-0.0000	0.00000+-0.0000	0.00098+-0.0010	0.00000+-0.0000	0.00000+-0.0000	0.00000+-0.0000	0.00000+-0.0000	0.00000+-0.0000	0.00000+-0.0000	0.00000+-0.0000	0.00000+-0.0000	0.00000+-0.0000	0.00000+-0.0000	0.00000+-0.0000	0.00000+-0.0000	*
	Ile de France	0.03711+-0.0068	0.00000+-0.0000	0.00000+-0.0000	0.00000+-0.0000	0.00000+-0.0000	0.00000+-0.0000	0.00000+-0.0000	0.00488+-0.0020	0.03418+-0.0054	0.01465+-0.0039	0.00000+-0.0000	0.00000+-0.0000	0.00000+-0.0000	0.00195+-0.0014	0.00000+-0.0000	0.00098+-0.0010	0.00000+-0.0000	0.00000+-0.0000	0.00000+-0.0000	0.00000+-0.0000	0.00000+-0.0000	0.00000+-0.0000	0.00000+-0.0000	0.00000+-0.0000	0.00000+-0.0000	0.00000+-0.0000	0.00000+-0.0000	*
	Basse Normadie	0.01855+-0.0039	0.00000+-0.0000	0.00000+-0.0000	0.00781+-0.0031	0.00488+-0.0025	0.00586+-0.0022	0.00000+-0.0000	0.00781+-0.0028	0.05469+-0.0072	0.06641+-0.0067	0.00293+-0.0016	0.00000+-0.0000	0.00000+-0.0000	0.00293+-0.0016	0.00195+-0.0014	0.01172+-0.0033	0.00000+-0.0000	0.00684+-0.0023	0.00000+-0.0000	0.00098+-0.0010	0.00195+-0.0014	0.00000+-0.0000	0.00000+-0.0000	0.00000+-0.0000	0.00684+-0.0027	0.00000+-0.0000	0.01465+-0.0037	0.03809+-0.0054	*
	Haute Normandie	0.00488+-0.0025	0.00000+-0.0000	0.00000+-0.0000	0.00000+-0.0000	0.00000+-0.0000	0.00000+-0.0000	0.00000+-0.0000	0.00098+-0.0010	0.01465+-0.0034	0.01172+-0.0046	0.00000+-0.0000	0.00000+-0.0000	0.00000+-0.0000	0.00000+-0.0000	0.00000+-0.0000	0.00000+-0.0000	0.00000+-0.0000	0.00000+-0.0000	0.00000+-0.0000	0.00000+-0.0000	0.00000+-0.0000	0.00000+-0.0000	0.00000+-0.0000	0.00000+-0.0000	0.00000+-0.0000	0.00000+-0.0000	0.00000+-0.0000	0.01074+-0.0033	0.02832+-0.0051	*
	Bretagne	0.03027+-0.0058	0.00000+-0.0000	0.00000+-0.0000	0.00098+-0.0010	0.00195+-0.0014	0.00000+-0.0000	0.00000+-0.0000	0.00488+-0.0020	0.05859+-0.0084	0.10938+-0.0089	0.00000+-0.0000	0.00000+-0.0000	0.00000+-0.0000	0.00195+-0.0014	0.00293+-0.0016	0.00098+-0.0010	0.00000+-0.0000	0.00586+-0.0022	0.00000+-0.0000	0.00098+-0.0010	0.00000+-0.0000	0.00000+-0.0000	0.00000+-0.0000	0.00000+-0.0000	0.00098+-0.0010	0.00000+-0.0000	0.00098+-0.0010	0.00586+-0.0022	0.07129+-0.0086	0.00000+-0.0000	*
	France Comte	0.36621+-0.0112	0.00000+-0.0000	0.00000+-0.0000	0.00000+-0.0000	0.00000+-0.0000	0.00098+-0.0010	0.00000+-0.0000	0.04688+-0.0075	0.11230+-0.0094	0.04590+-0.0059	0.00000+-0.0000	0.00000+-0.0000	0.00000+-0.0000	0.00000+-0.0000	0.00000+-0.0000	0.00000+-0.0000	0.00000+-0.0000	0.00000+-0.0000	0.00391+-0.0023	0.00000+-0.0000	0.00000+-0.0000	0.00000+-0.0000	0.00000+-0.0000	0.00000+-0.0000	0.00000+-0.0000	0.00000+-0.0000	0.00000+-0.0000	0.00000+-0.0000	0.00000+-0.0000	0.00000+-0.0000	0.00000+-0.0000	*
	Lorraine	0.61719+-0.0140	0.00000+-0.0000	0.00000+-0.0000	0.00391+-0.0019	0.00488+-0.0020	0.00879+-0.0032	0.00000+-0.0000	0.17578+-0.0117	0.13184+-0.0099	0.12793+-0.0095	0.00391+-0.0019	0.00000+-0.0000	0.00000+-0.0000	0.00488+-0.0025	0.01855+-0.0036	0.00879+-0.0025	0.00000+-0.0000	0.03711+-0.0070	0.00586+-0.0026	0.00098+-0.0010	0.00000+-0.0000	0.00000+-0.0000	0.00000+-0.0000	0.00195+-0.0014	0.00098+-0.0010	0.00000+-0.0000	0.01660+-0.0039	0.01172+-0.0036	0.00000+-0.0000	0.00000+-0.0000	0.00684+-0.0030	0.22852+-0.0144	*
	Bourgogne	0.09961+-0.0076	0.00000+-0.0000	0.00000+-0.0000	0.00098+-0.0010	0.00195+-0.0014	0.01074+-0.0030	0.00000+-0.0000	0.36523+-0.0160	0.28125+-0.0111	0.07031+-0.0068	0.00293+-0.0016	0.00000+-0.0000	0.00000+-0.0000	0.00098+-0.0010	0.00000+-0.0000	0.00098+-0.0010	0.00000+-0.0000	0.00000+-0.0000	0.00781+-0.0031	0.00000+-0.0000	0.00000+-0.0000	0.00000+-0.0000	0.00000+-0.0000	0.00000+-0.0000	0.00000+-0.0000	0.00000+-0.0000	0.05859+-0.0073	0.00000+-0.0000	0.00000+-0.0000	0.00000+-0.0000	0.00000+-0.0000	0.00000+-0.0000	0.00195+-0.0014	*
	Massif Central	0.25195+-0.0139	0.00000+-0.0000	0.00000+-0.0000	0.00000+-0.0000	0.00391+-0.0019	0.00488+-0.0020	0.00000+-0.0000	0.00977+-0.0033	0.07227+-0.0078	0.03906+-0.0055	0.00000+-0.0000	0.00000+-0.0000	0.00000+-0.0000	0.00000+-0.0000	0.00000+-0.0000	0.00391+-0.0019	0.00000+-0.0000	0.00000+-0.0000	0.00195+-0.0014	0.00000+-0.0000	0.00000+-0.0000	0.00000+-0.0000	0.00000+-0.0000	0.00000+-0.0000	0.00000+-0.0000	0.00000+-0.0000	0.00000+-0.0000	0.00488+-0.0020	0.00000+-0.0000	0.00000+-0.0000	0.00000+-0.0000	0.07422+-0.0059	0.37207+-0.0153	0.00098+-0.0010	*
	Aquitaine	0.25781+-0.0138	0.00000+-0.0000	0.00000+-0.0000	0.00098+-0.0010	0.00684+-0.0023	0.00293+-0.0016	0.00000+-0.0000	0.10645+-0.0116	0.10449+-0.0116	0.08691+-0.0074	0.00098+-0.0010	0.00000+-0.0000	0.00000+-0.0000	0.00391+-0.0019	0.00781+-0.0024	0.00195+-0.0014	0.00000+-0.0000	0.00195+-0.0014	0.00781+-0.0028	0.00195+-0.0014	0.00000+-0.0000	0.00000+-0.0000	0.00000+-0.0000	0.00000+-0.0000	0.00000+-0.0000	0.00000+-0.0000	0.00293+-0.0016	0.01660+-0.0042	0.00000+-0.0000	0.00000+-0.0000	0.00000+-0.0000	0.06641+-0.0075	0.39746+-0.0167	0.00195+-0.0014	0.23926+-0.0101	*
	PACA	0.74512+-0.0147	0.00000+-0.0000	0.00000+-0.0000	0.00195+-0.0014	0.00195+-0.0014	0.00195+-0.0014	0.00000+-0.0000	0.22363+-0.0150	0.18457+-0.0133	0.30469+-0.0175	0.00000+-0.0000	0.00000+-0.0000	0.00000+-0.0000	0.00000+-0.0000	0.03320+-0.0051	0.00293+-0.0016	0.00000+-0.0000	0.00488+-0.0020	0.00391+-0.0023	0.00098+-0.0010	0.00000+-0.0000	0.00000+-0.0000	0.00000+-0.0000	0.00000+-0.0000	0.00000+-0.0000	0.00000+-0.0000	0.00098+-0.0010	0.00391+-0.0023	0.01562+-0.0034	0.00000+-0.0000	0.03027+-0.0053	0.05078+-0.0059	0.65723+-0.0133	0.00098+-0.0010	0.11914+-0.0098	0.48633+-0.0141	*
	Rhone-Alpes	0.72559+-0.0120	0.00000+-0.0000	0.00000+-0.0000	0.00000+-0.0000	0.00977+-0.0033	0.00586+-0.0033	0.00000+-0.0000	0.30469+-0.0128	0.18262+-0.0134	0.15723+-0.0086	0.00000+-0.0000	0.00000+-0.0000	0.00000+-0.0000	0.00000+-0.0000	0.01367+-0.0042	0.00293+-0.0016	0.00000+-0.0000	0.00195+-0.0014	0.00684+-0.0023	0.00000+-0.0000	0.00000+-0.0000	0.00000+-0.0000	0.00000+-0.0000	0.00000+-0.0000	0.00098+-0.0010	0.00000+-0.0000	0.00098+-0.0010	0.00293+-0.0022	0.00000+-0.0000	0.00000+-0.0000	0.00000+-0.0000	0.16992+-0.0116	0.85254+-0.0113	0.00000+-0.0000	0.31934+-0.0174	0.76074+-0.0133	0.53906+-0.0168	*
	Savoie	0.16113+-0.0117	0.00000+-0.0000	0.00000+-0.0000	0.00000+-0.0000	0.00391+-0.0023	0.00000+-0.0000	0.00000+-0.0000	0.05078+-0.0060	0.09961+-0.0073	0.06738+-0.0084	0.00000+-0.0000	0.00000+-0.0000	0.00000+-0.0000	0.00000+-0.0000	0.00098+-0.0010	0.00000+-0.0000	0.00000+-0.0000	0.00000+-0.0000	0.00000+-0.0000	0.00098+-0.0010	0.00000+-0.0000	0.00000+-0.0000	0.00000+-0.0000	0.00000+-0.0000	0.00000+-0.0000	0.00000+-0.0000	0.00000+-0.0000	0.01660+-0.0044	0.00879+-0.0029	0.00000+-0.0000	0.00098+-0.0010	0.00195+-0.0014	0.07910+-0.0067	0.00098+-0.0010	0.09863+-0.0090	0.11816+-0.0124	0.01465+-0.0031	0.04688+-0.0075	*
	Baviere	0.34766+-0.0128	0.00000+-0.0000	0.00000+-0.0000	0.00000+-0.0000	0.00391+-0.0019	0.00098+-0.0010	0.00000+-0.0000	0.28125+-0.0188	0.26562+-0.0111	0.12305+-0.0128	0.00000+-0.0000	0.00000+-0.0000	0.00000+-0.0000	0.00000+-0.0000	0.01660+-0.0034	0.00293+-0.0016	0.00000+-0.0000	0.00000+-0.0000	0.01660+-0.0037	0.00000+-0.0000	0.00000+-0.0000	0.00000+-0.0000	0.00000+-0.0000	0.00000+-0.0000	0.00000+-0.0000	0.00000+-0.0000	0.00000+-0.0000	0.00000+-0.0000	0.00391+-0.0019	0.00000+-0.0000	0.00293+-0.0016	0.01074+-0.0030	0.12109+-0.0093	0.00293+-0.0016	0.00684+-0.0023	0.01758+-0.0034	0.12402+-0.0117	0.11719+-0.0110	0.00000+-0.0000	*
	Austria	0.11621+-0.0107	0.00000+-0.0000	0.00000+-0.0000	0.00098+-0.0010	0.00000+-0.0000	0.00000+-0.0000	0.00000+-0.0000	0.20215+-0.0139	0.14453+-0.0073	0.17480+-0.0134	0.00098+-0.0010	0.00000+-0.0000	0.00000+-0.0000	0.00000+-0.0000	0.00098+-0.0010	0.00195+-0.0014	0.00000+-0.0000	0.00000+-0.0000	0.00391+-0.0019	0.00000+-0.0000	0.00000+-0.0000	0.00000+-0.0000	0.00000+-0.0000	0.00000+-0.0000	0.00000+-0.0000	0.00000+-0.0000	0.00000+-0.0000	0.00000+-0.0000	0.00000+-0.0000	0.00000+-0.0000	0.00391+-0.0019	0.00000+-0.0000	0.01172+-0.0027	0.00000+-0.0000	0.00000+-0.0000	0.00488+-0.0020	0.03516+-0.0056	0.00781+-0.0024	0.00000+-0.0000	0.12793+-0.0109	*
	Czech Republic	0.77051+-0.0163	0.00098+-0.0010	0.00000+-0.0000	0.00488+-0.0020	0.02344+-0.0050	0.01758+-0.0037	0.00000+-0.0000	0.46191+-0.0149	0.26758+-0.0120	0.34961+-0.0118	0.06055+-0.0067	0.00000+-0.0000	0.00000+-0.0000	0.00391+-0.0019	0.04199+-0.0062	0.03906+-0.0058	0.00195+-0.0014	0.04590+-0.0081	0.09277+-0.0089	0.00391+-0.0019	0.00000+-0.0000	0.00098+-0.0010	0.00293+-0.0016	0.00098+-0.0010	0.00195+-0.0014	0.00098+-0.0010	0.00488+-0.0020	0.00098+-0.0010	0.00098+-0.0010	0.00000+-0.0000	0.00488+-0.0020	0.03906+-0.0068	0.04199+-0.0056	0.01367+-0.0039	0.00098+-0.0010	0.10840+-0.0113	0.41211+-0.0134	0.08887+-0.0072	0.00488+-0.0020	0.48438+-0.0149	0.84863+-0.0138	*
	Slovenia	0.76367+-0.0126	0.02734+-0.0057	0.00000+-0.0000	0.00879+-0.0029	0.08594+-0.0078	0.04492+-0.0058	0.00684+-0.0023	0.59082+-0.0122	0.99902+-0.0002	0.99902+-0.0002	0.11426+-0.0100	0.00000+-0.0000	0.00391+-0.0019	0.03711+-0.0062	0.11719+-0.0089	0.00684+-0.0023	0.00586+-0.0022	0.00000+-0.0000	0.14160+-0.0097	0.07617+-0.0096	0.00293+-0.0016	0.01270+-0.0042	0.00293+-0.0016	0.01953+-0.0041	0.02344+-0.0041	0.00000+-0.0000	0.00781+-0.0024	0.01660+-0.0048	0.06836+-0.0067	0.01367+-0.0037	0.01367+-0.0042	0.08984+-0.0100	0.28027+-0.0098	0.14648+-0.0087	0.03516+-0.0037	0.13184+-0.0097	0.41797+-0.0140	0.33105+-0.0139	0.07520+-0.0090	0.45898+-0.0158	0.12598+-0.0095	0.65234+-0.0123	*
	Italy	0.75391+-0.0163	0.00000+-0.0000	0.00000+-0.0000	0.00000+-0.0000	0.00586+-0.0022	0.00977+-0.0036	0.00000+-0.0000	0.43652+-0.0141	0.31934+-0.0135	0.20508+-0.0119	0.00000+-0.0000	0.00000+-0.0000	0.00000+-0.0000	0.00684+-0.0027	0.02637+-0.0046	0.00000+-0.0000	0.00000+-0.0000	0.00000+-0.0000	0.02246+-0.0044	0.00195+-0.0014	0.00000+-0.0000	0.00000+-0.0000	0.00000+-0.0000	0.00000+-0.0000	0.00000+-0.0000	0.00000+-0.0000	0.00000+-0.0000	0.00488+-0.0028	0.03711+-0.0052	0.00000+-0.0000	0.01562+-0.0031	0.00977+-0.0026	0.31934+-0.0147	0.02246+-0.0040	0.03125+-0.0059	0.06641+-0.0092	0.19043+-0.0130	0.22070+-0.0130	0.00195+-0.0014	0.11035+-0.0129	0.06055+-0.0077	0.34961+-0.0152	0.44434+-0.0164	*
	Barcelone	0.00000+-0.0000	0.00000+-0.0000	0.00000+-0.0000	0.00000+-0.0000	0.00000+-0.0000	0.00000+-0.0000	0.00000+-0.0000	0.00293+-0.0016	0.00488+-0.0020	0.00586+-0.0022	0.00000+-0.0000	0.00000+-0.0000	0.00000+-0.0000	0.00000+-0.0000	0.00000+-0.0000	0.00000+-0.0000	0.00000+-0.0000	0.00000+-0.0000	0.00000+-0.0000	0.00000+-0.0000	0.00000+-0.0000	0.00000+-0.0000	0.00000+-0.0000	0.00000+-0.0000	0.00000+-0.0000	0.00000+-0.0000	0.00000+-0.0000	0.00000+-0.0000	0.00000+-0.0000	0.00000+-0.0000	0.00000+-0.0000	0.00000+-0.0000	0.00000+-0.0000	0.00000+-0.0000	0.00293+-0.0016	0.00000+-0.0000	0.00000+-0.0000	0.00000+-0.0000	0.00000+-0.0000	0.00000+-0.0000	0.00000+-0.0000	0.00000+-0.0000	0.00098+-0.0010	0.00000+-0.0000	*
	Albacete	0.03516+-0.0049	0.00098+-0.0010	0.00000+-0.0000	0.00000+-0.0000	0.00293+-0.0016	0.00293+-0.0016	0.00000+-0.0000	0.02734+-0.0053	0.06738+-0.0087	0.06055+-0.0066	0.00000+-0.0000	0.00000+-0.0000	0.00000+-0.0000	0.00391+-0.0019	0.00098+-0.0010	0.00000+-0.0000	0.00000+-0.0000	0.00000+-0.0000	0.00195+-0.0014	0.00098+-0.0010	0.00000+-0.0000	0.00098+-0.0010	0.00000+-0.0000	0.00098+-0.0010	0.00000+-0.0000	0.00000+-0.0000	0.00000+-0.0000	0.00000+-0.0000	0.00195+-0.0014	0.00000+-0.0000	0.00000+-0.0000	0.00391+-0.0023	0.00977+-0.0033	0.00195+-0.0014	0.00684+-0.0027	0.00391+-0.0019	0.00098+-0.0010	0.00195+-0.0014	0.01172+-0.0033	0.00098+-0.0010	0.00000+-0.0000	0.00781+-0.0028	0.06934+-0.0077	0.00684+-0.0023	0.00000+-0.0000	*
	Carrascoy el Valle	0.00684+-0.0027	0.00000+-0.0000	0.00000+-0.0000	0.00000+-0.0000	0.00000+-0.0000	0.00000+-0.0000	0.00000+-0.0000	0.00977+-0.0029	0.03027+-0.0054	0.03125+-0.0053	0.00000+-0.0000	0.00000+-0.0000	0.00000+-0.0000	0.00098+-0.0010	0.00098+-0.0010	0.00000+-0.0000	0.00000+-0.0000	0.00000+-0.0000	0.00000+-0.0000	0.00000+-0.0000	0.00000+-0.0000	0.00000+-0.0000	0.00000+-0.0000	0.00000+-0.0000	0.00000+-0.0000	0.00000+-0.0000	0.00000+-0.0000	0.00098+-0.0010	0.00000+-0.0000	0.00000+-0.0000	0.00000+-0.0000	0.00000+-0.0000	0.00195+-0.0014	0.00098+-0.0010	0.00000+-0.0000	0.00098+-0.0010	0.00000+-0.0000	0.00000+-0.0000	0.00000+-0.0000	0.00000+-0.0000	0.00000+-0.0000	0.00098+-0.0010	0.03809+-0.0054	0.00195+-0.0014	0.00000+-0.0000	0.00488+-0.0020	*
	Sierra de Cazorla	0.00000+-0.0000	0.00000+-0.0000	0.00000+-0.0000	0.00000+-0.0000	0.00000+-0.0000	0.00000+-0.0000	0.00000+-0.0000	0.00000+-0.0000	0.00195+-0.0014	0.00488+-0.0025	0.00000+-0.0000	0.00000+-0.0000	0.00000+-0.0000	0.00000+-0.0000	0.00000+-0.0000	0.00000+-0.0000	0.00000+-0.0000	0.00000+-0.0000	0.00000+-0.0000	0.00000+-0.0000	0.00000+-0.0000	0.00000+-0.0000	0.00000+-0.0000	0.00000+-0.0000	0.00000+-0.0000	0.00000+-0.0000	0.00000+-0.0000	0.00000+-0.0000	0.00000+-0.0000	0.00000+-0.0000	0.00000+-0.0000	0.00000+-0.0000	0.00000+-0.0000	0.00000+-0.0000	0.00098+-0.0010	0.00000+-0.0000	0.00000+-0.0000	0.00000+-0.0000	0.00000+-0.0000	0.00000+-0.0000	0.00000+-0.0000	0.00000+-0.0000	0.00000+-0.0000	0.00000+-0.0000	0.00000+-0.0000	0.22656+-0.0147	0.00879+-0.0032	*
	Murcia	0.00195+-0.0014	0.00000+-0.0000	0.00000+-0.0000	0.00000+-0.0000	0.00000+-0.0000	0.00000+-0.0000	0.00000+-0.0000	0.00098+-0.0010	0.00488+-0.0020	0.00684+-0.0027	0.00000+-0.0000	0.00000+-0.0000	0.00000+-0.0000	0.00000+-0.0000	0.00000+-0.0000	0.00000+-0.0000	0.00000+-0.0000	0.00000+-0.0000	0.00000+-0.0000	0.00000+-0.0000	0.00000+-0.0000	0.00000+-0.0000	0.00000+-0.0000	0.00000+-0.0000	0.00000+-0.0000	0.00000+-0.0000	0.00000+-0.0000	0.00000+-0.0000	0.00000+-0.0000	0.00000+-0.0000	0.00000+-0.0000	0.00000+-0.0000	0.00000+-0.0000	0.00000+-0.0000	0.00000+-0.0000	0.00000+-0.0000	0.00000+-0.0000	0.00000+-0.0000	0.00000+-0.0000	0.00000+-0.0000	0.00000+-0.0000	0.00000+-0.0000	0.00195+-0.0014	0.00000+-0.0000	0.00000+-0.0000	0.23438+-0.0116	0.02637+-0.0050	0.17969+-0.0115
	Sierra de Espuña	0.00000+-0.0000	0.00000+-0.0000	0.00000+-0.0000	0.00000+-0.0000	0.00000+-0.0000	0.00000+-0.0000	0.00000+-0.0000	0.00000+-0.0000	0.00293+-0.0016	0.00098+-0.0010	0.00000+-0.0000	0.00000+-0.0000	0.00000+-0.0000	0.00000+-0.0000	0.00000+-0.0000	0.00000+-0.0000	0.00000+-0.0000	0.00000+-0.0000	0.00000+-0.0000	0.00000+-0.0000	0.00000+-0.0000	0.00000+-0.0000	0.00000+-0.0000	0.00000+-0.0000	0.00000+-0.0000	0.00000+-0.0000	0.00000+-0.0000	0.00000+-0.0000	0.00000+-0.0000	0.00000+-0.0000	0.00000+-0.0000	0.00000+-0.0000	0.00000+-0.0000	0.00000+-0.0000	0.00000+-0.0000	0.00000+-0.0000	0.00000+-0.0000	0.00000+-0.0000	0.00000+-0.0000	0.00000+-0.0000	0.00000+-0.0000	0.00000+-0.0000	0.00000+-0.0000	0.00000+-0.0000	0.00000+-0.0000	0.00000+-0.0000	0.99902+-0.0002	0.00000+-0.0000
	Portugal	0.00195+-0.0014	0.00000+-0.0000	0.00000+-0.0000	0.00000+-0.0000	0.00000+-0.0000	0.00000+-0.0000	0.00000+-0.0000	0.00195+-0.0014	0.00781+-0.0031	0.00488+-0.0025	0.00000+-0.0000	0.00000+-0.0000	0.00000+-0.0000	0.00000+-0.0000	0.00000+-0.0000	0.00000+-0.0000	0.00000+-0.0000	0.00000+-0.0000	0.00000+-0.0000	0.00000+-0.0000	0.00000+-0.0000	0.00000+-0.0000	0.00000+-0.0000	0.00000+-0.0000	0.00000+-0.0000	0.00000+-0.0000	0.00000+-0.0000	0.00000+-0.0000	0.00000+-0.0000	0.00000+-0.0000	0.00000+-0.0000	0.00000+-0.0000	0.00000+-0.0000	0.00000+-0.0000	0.00000+-0.0000	0.00098+-0.0010	0.00000+-0.0000	0.00000+-0.0000	0.00000+-0.0000	0.00000+-0.0000	0.00000+-0.0000	0.00000+-0.0000	0.01270+-0.0042	0.00000+-0.0000	0.00000+-0.0000	0.00098+-0.0010	0.00000+-0.0000	0.00000+-0.0000
	Greece	0.99902+-0.0002	0.99902+-0.0002	0.99902+-0.0002	0.99902+-0.0002	0.99902+-0.0002	0.99902+-0.0002	0.99902+-0.0002	0.99902+-0.0002	0.99902+-0.0002	0.99902+-0.0002	0.99902+-0.0002	0.99902+-0.0002	0.99902+-0.0002	0.99902+-0.0002	0.99902+-0.0002	0.99902+-0.0002	0.99902+-0.0002	0.99902+-0.0002	0.99902+-0.0002	0.99902+-0.0002	0.99902+-0.0002	0.99902+-0.0002	0.99902+-0.0002	0.99902+-0.0002	0.99902+-0.0002	0.99902+-0.0002	0.99902+-0.0002	0.99902+-0.0002	0.99902+-0.0002	0.99902+-0.0002	0.99902+-0.0002	0.99902+-0.0002	0.99902+-0.0002	0.99902+-0.0002	0.99902+-0.0002	0.99902+-0.0002	0.99902+-0.0002	0.99902+-0.0002	0.99902+-0.0002	0.99902+-0.0002	0.99902+-0.0002	0.99902+-0.0002	0.99902+-0.0002	0.99902+-0.0002	0.99902+-0.0002	0.99902+-0.0002	0.99902+-0.0002	0.99902+-0.0002
	Hungary	0.99902+-0.0002	0.99902+-0.0002	0.99902+-0.0002	0.99902+-0.0002	0.99902+-0.0002	0.99902+-0.0002	0.99902+-0.0002	0.99902+-0.0002	0.99902+-0.0002	0.99902+-0.0002	0.99902+-0.0002	0.99902+-0.0002	0.99902+-0.0002	0.99902+-0.0002	0.99902+-0.0002	0.99902+-0.0002	0.99902+-0.0002	0.99902+-0.0002	0.99902+-0.0002	0.99902+-0.0002	0.99902+-0.0002	0.99902+-0.0002	0.99902+-0.0002	0.99902+-0.0002	0.99902+-0.0002	0.99902+-0.0002	0.99902+-0.0002	0.99902+-0.0002	0.99902+-0.0002	0.99902+-0.0002	0.99902+-0.0002	0.99902+-0.0002	0.99902+-0.0002	0.99902+-0.0002	0.99902+-0.0002	0.99902+-0.0002	0.99902+-0.0002	0.99902+-0.0002	0.99902+-0.0002	0.99902+-0.0002	0.99902+-0.0002	0.99902+-0.0002	0.99902+-0.0002	0.99902+-0.0002	0.99902+-0.0002	0.99902+-0.0002	0.99902+-0.0002	0.99902+-0.0002
	Albania	0.99902+-0.0002	0.99902+-0.0002	0.99902+-0.0002	0.99902+-0.0002	0.99902+-0.0002	0.99902+-0.0002	0.99902+-0.0002	0.99902+-0.0002	0.99902+-0.0002	0.99902+-0.0002	0.99902+-0.0002	0.99902+-0.0002	0.99902+-0.0002	0.99902+-0.0002	0.99902+-0.0002	0.99902+-0.0002	0.99902+-0.0002	0.99902+-0.0002	0.99902+-0.0002	0.99902+-0.0002	0.99902+-0.0002	0.99902+-0.0002	0.99902+-0.0002	0.99902+-0.0002	0.99902+-0.0002	0.99902+-0.0002	0.99902+-0.0002	0.99902+-0.0002	0.99902+-0.0002	0.99902+-0.0002	0.99902+-0.0002	0.99902+-0.0002	0.99902+-0.0002	0.99902+-0.0002	0.99902+-0.0002	0.99902+-0.0002	0.99902+-0.0002	0.99902+-0.0002	0.99902+-0.0002	0.99902+-0.0002	0.99902+-0.0002	0.99902+-0.0002	0.99902+-0.0002	0.99902+-0.0002	0.99902+-0.0002	0.99902+-0.0002	0.99902+-0.0002	0.99902+-0.0002
[truncated: 6 more columns]
